# Supplementary material for: Human OAT1, OAT3, OAT4 and OATP1A2 Facilitate the Renal Accumulation of Ochratoxin A
Source: Pharmaceutics. 2025 Nov 16;17(11):1474. doi: 10.3390/pharmaceutics17111474 (PMC12655426; doi:10.3390/pharmaceutics17111474)
Supplement: Supplementary file 1 [file pharmaceutics-17-01474-s001.zip]

Archive with 1 entries (1 files):
- pharmaceutics-3944687-supplementary.pdf
